# Supplementary material for: Serological Evidence of Exposure to Spotted Fever Group and Typhus Group Rickettsiae in Australian Wildlife Rehabilitators
Source: Pathogens. 2021 Jun 12;10(6):745. doi: 10.3390/pathogens10060745 (PMC8231516; doi:10.3390/pathogens10060745)
Supplement: Supplementary file 1 [file pathogens-10-00745-s001.zip]

Archive with 1 entries (1 files):
- pathogens-1183357-supplementary.pdf
